# Supplementary material for: Phenotypic and Functional Heterogeneity of Low-Density and High-Density Human Lung Macrophages
Source: Biomedicines. 2021 May 4;9(5):505. doi: 10.3390/biomedicines9050505 (PMC8147777; doi:10.3390/biomedicines9050505)
Supplement: Supplementary file 1 [file biomedicines-09-00505-s001.zip]

Archive with 1 entries (1 files):
- biomedicines-1076656-supplementary.pdf
